# Supplementary material for: Chronic Overlapping Pain Conditions in people with Myalgic Encephalomyelitis/Chronic Fatigue Syndrome (ME/CFS): a sample from the Multi-site Clinical Assessment of ME/CFS (MCAM) study
Source: BMC Neurol. 2024 Oct 18;24:399. doi: 10.1186/s12883-024-03872-0 (PMC11488184; doi:10.1186/s12883-024-03872-0)
Supplement: Supplementary file 1 — Supplementary Material 1. [file 12883_2024_3872_MOESM1_ESM.xlsx]

## Sheet: Legends
Table S1. Sex, and Age Effect in Prevalence Estimates of COPCs by Study Groups
Table S2. Difference in Health Measures between ME/CFS and Health Controls (HC)
Table S3. Unadjusted Mean Difference in Health Measures between ME/CFS Participants with and without COPCS
Table S4. Adjusted Mean Difference in Health Measures between ME/CFS Participants with and without COPCS, Adjusting for Sex, Age and Illness Duration
Table S5. Baseline SF-36 scores (0-100) for ME/CFS and Health Controls
This supplemental material has been provided by the authors to give readers additional information about their work.

## Sheet: TableS1_Sex_Age_Diff
	Sex						Age
	ME/CFS (n=595)			HC (n=328)			ME/CFS (n=595)		HC (n=328)
	Female, n (%)	Male, n (%)	p-value	Female, n (%)	Male, n (%)	p-value	Age, Mean (SD)	p-value	Age, Mean (SD)	p-value
cMHA			0.0034			0.0037		0.02504		0.57983
Yes	224 (51.73)	62 (38.27)		33 (15.28)	5 (4.46)		46.4 (12.69)		44.0 (14.91)
No	209 (48.27)	100 (61.73)		183 (84.72)	107 (95.54)		48.7 (12.88)		42.6 (14.72)
FM			<.0001			1		<.0001		NA
Yes	230 (53.12)	38 (23.46)		1 (0.46)	0 (0)		50.3 (10.91)		22 (.)
No	203 (46.88)	124 (76.54)		215 (99.54)	112 (100.00)		45.4 (13.85)		42.8 (14.70)
cLBP			<.0001			0.2615		0.00113297		0.58855
Yes	169 (46.30)	28 (21.37)		1 (0.51)	2 (2.00)		49.7 (10.77)		47.3 (9.07)
No	196 (53.70)	103 (78.63)		197 (99.49)	98 (98.00)		46.1 (13.54)		42.6 (14.99)
IBS			<.0001			0.9458		0.682891		0.689627
Yes	157 (36.26)	31 (19.14)		10 (4.63)	5 (4.46)		47.9 (11.91)		44.3 (15.00)
No	276 (63.74)	131 (80.86)		206 (95.37)	107 (95.54)		47.5 (13.25)		42.7 (14.73)
TMD			0.0503			0.3034		0.691004		0.109296
Yes	67 (15.47)	15 (9.26)		4 (1.85)	0 (0)		48.1 (12.01)		54.5 (4.36)
No	366 (84.53)	147 (90.74)		212 (98.15)	112 (100.00)		47.5 (12.97)		42.6 (14.75)
IC/IB			0.005			1		0.0913015		NA
Yes	24 (5.54)	1 (0.62)		1 (0.46)	0 (0)		51.8 (12.16)		61 (.)
No	409 (94.46)	161 (99.38)		215 (99.54)	112 (100.00)		47.4 (12.84)		42.7 (14.71)
Any COPCs			<.0001			0.0116		0.0174454		0.347573
Yes	320 (87.67)	86 (65.65)		38 (19.19)	8 (8.00)		48.2 (12.14)		44.6 (15.37)
No	45 (12.33)	45 (34.35)		160 (80.81)	92 (92.00)		44.3 (14.27)		42.3 (14.86)
ME/CFS=Myalgic encephalomyelitis/chronic fatigue syndrome; HC= Healthy Control; SD=Standard deviation
cMHA= Chronic Migraine/Headache; FM= Fibromyalgia; cLBP= Chronic Low Back Pain; IBS= Irritable Bowel Syndrome; TMD= Temporomandibular Disorder; IC/IB= Interstitial Cystitis/Irritable Bladder; COPCs= Chronic Overlapping Pain Conditions

## Sheet: TableS2_Health_Measures_Group
		ME/CFS (n=595)		HC (n=328)		Effect Size (95% CI)	p-value
		n	Mean (SD)	n	Mean (SD)
SF-36	Physical Functioning (14.94-57.03)	590	31.2 (10.16)	319	53.6 (6.56)	-2.47 (-2.64 to -2.30)	<.0001
	Role Physical (17.67-56.85)	589	24.1 (8.58)	318	53.7 (7.02)	-3.66 (-3.87 to -3.45)	<.0001
	Bodily Pain (19.86-62.12)	589	35.8 (10.27)	320	56.3 (7.49)	-2.18 (-2.34 to -2.01)	<.0001
	Vitality (16.23-63.90)	587	30.3 (8.55)	321	56.1 (9.50)	-2.91 (-3.09 to -2.72)	<.0001
	General Health (9.23-55.88)	588	28.9 (8.47)	319	54.2 (7.79)	-3.08 (-3.27 to -2.88)	<.0001
	Role Emotional (13.22-56.85)	587	42.6 (15.90)	317	52.0 (8.29)	-0.68 (-0.82 to -0.55)	<.0001
	Social Functioning (7.77-64.09)	590	24.4 (10.35)	321	52.2 (7.71)	-2.93 (-3.12 to -2.74)	<.0001
	Mental Health (20.87-70.82)	586	44.1 (11.98)	321	52.8 (9.36)	-0.78 (-0.92 to -0.65)	<.0001
PROMIS	Fatigue (29.4-83.2)	583	68.0 (7.26)	320	45.2 (7.87)	3.05 (2.86 to 3.25)	<.0001
	Pain Interference (41-78.3)	584	62 .0(9.84)	317	44.9 (6.87)	1.92 (1.76 to 2.08)	<.0001
	Pain Behavior (36.7-75.9)	563	57.1 (7.77)	303	42.9 (9.00)	1.72 (1.57 to 1.88)	<.0001
	Sleep Disturbance (28.9-76.5)	586	59.2 (8.20)	320	45.3 (9.20)	1.62 (1.47 to 1.77)	<.0001
	Sleep Related Impairment (30-80.0)	585	62.0 (8.39)	320	44.2 (10.65)	1.92 (1.77 to 2.08)	<.0001
CDC-SI	Diarrhea (0-16)	578	1.5 (2.96)	304	0.2 (0.99)	0.54 (0.41 to 0.68)	<.0001
	Fatigue After Exertion (0-16)	577	11.3 (5.15)	307	0.3 (1.38)	2.60 (2.42 to 2.78)	<.0001
	Muscle Aches and Pains (0-16)	581	8.3 (5.50)	309	0.4 (1.70)	1.72 (1.57 to 1.88)	<.0001
	Joint Pain (0-16)	579	5.9 (5.63)	309	0.5 (2.13)	1.13 (0.99 to 1.27)	<.0001
	Unrefreshing Sleep (0-16)	577	11.1 (5.31)	307	0.8 (2.34)	2.29 (2.12 to 2.46)	<.0001
	Sleeping Problems (0-16)	575	9.5 (5.83)	307	1.2 (3.04)	1.64 (1.49 to 1.80)	<.0001
	Headaches (0-16)	578	5.0 (4.92)	308	0.5 (1.75)	1.08 (0.94 to 1.22)	<.0001
	Memory Problems (0-16)	577	6.4 (5.72)	310	0.2 (1.19)	1.33 (1.18 to 1.47)	<.0001
	Concentration (0-16)	578	7.5 (5.61)	309	0.4 (1.80)	1.53 (1.38 to 1.68)	<.0001
	Stomach or Abdominal Pain (0-16)	577	2.9 (4.37)	307	0.3 (1.72)	0.71 (0.58 to 0.85)	<.0001
	Sore Throat (0-16)	573	2.0 (3.32)	307	0.1 (0.68)	0.70 (0.56 to 0.83)	<.0001
	Tender Lymph Nodes and Swollen Glands (0-16)	575	3.6 (4.66)	310	0.0 (0.44)	0.94 (0.80 to 1.08)	<.0001
	Fever (0-16)	544	0.8 (1.91)	310	0.0 (0.06)	0.52 (0.38 to 0.66)	<.0001
	Chills (0-16)	541	2.0 (3.33)	308	0.1 (0.92)	0.68 (0.54 to 0.82)	<.0001
	Nausea (0-16)	576	2.0 (3.55)	310	0.1 (0.82)	0.65 (0.51 to 0.79)	<.0001
	Sinus or Nasal Problems (0-16)	576	4.4 (5.15)	306	0.4 (1.62)	0.93 (0.79 to 1.07)	<.0001
	Shortness of Breath (0-16)	575	2.8 (4.05)	305	0.0 (0.17)	0.85 (0.71 to 0.99)	<.0001
	Sensitivity to Light (0-16)	573	4.9 (5.34)	307	0.3 (1.36)	1.04 (0.90 to 1.19)	<.0001
	Depression (0-16)	574	2.5 (4.17)	308	0.4 (1.33)	0.62 (0.49 to 0.76)	<.0001
MFI-20	General Fatigue (4-20)	583	18.2 (2.39)	310	8.6 (3.64)	3.31 (3.10 to 3.51)	<.0001
	Physical Fatigue (4-20)	584	17.3 (3.03)	312	7.0 (3.06)	3.39 (3.18 to 3.59)	<.0001
	Reduced Activity (4-20)	579	16.1 (3.71)	315	7.5 (3.35)	2.40 (2.23 to 2.57)	<.0001
	Reduced Motivation (4-20)	575	12.1 (4.24)	315	7.4 (3.14)	1.20 (1.06 to 1.35)	<.0001
	Mental Fatigue (4-20)	579	14.6 (3.98)	314	8.0 (3.58)	1.74 (1.58 to 1.89)	<.0001
BPI	Severity of Pain (0-10)	534	4.3 (2.53)	308	0.5 (1.41)	1.72 (1.56 to 1.88)	<.0001
	Interference of Pain (0-10)	529	4.9 (3.01)	305	0.3 (0.98)	1.86 (1.69 to 2.02)	<.0001
CDC HRQoL	Physical unhealthy days (0-30)	472	22.9 (9.81)	287	1.1 (3.94)	2.69 (2.49 to 2.88)	<.0001
	Mental unhealthy days (0-30)	495	9.3 (10.61)	299	1.6 (4.81)	0.87 (0.72 to 1.02)	<.0001
ME/CFS=Myalgic encephalomyelitis/chronic fatigue syndrome; HC= Healthy Control; SD=Standard deviation; 95% CI= 95% confidence interval

## Sheet: TableS3_Unadjusted_MECFS_COPCs
		cMHA					FM					cLBP					IBS					TMD					IC/IB					Any COPCs					COPCs Index score
		Yes (n=286), mean (SD)	No (n=309), mean (SD)	Difference	Effect Size	p-value	Yes (n=268), mean (SD)	No (n=327), mean (SD)	Difference	Effect Size	p-value	Yes (n=197), mean (SD)	No (n=299), mean (SD)	Difference	Effect Size	p-value	Yes (n=188), mean (SD)	No (n=407), mean (SD)	Difference	Effect Size	p-value	Yes (n=82), mean (SD)	No (n=513), mean (SD)	Difference	Effect Size	p-value	Yes (n=25), mean (SD)	No (n=570), mean (SD)	Difference	Effect Size	p-value	Yes (n=453), mean (SD)	No (n=142), mean (SD)	Difference	Effect Size	p-value	0 (n=142), mean (SD)	1 (n=151), mean (SD)	2 (n=123), mean (SD)	3 (n=89), mean (SD)	4 (n=70), mean (SD)	>4 (n=20), mean (SD)	Difference: 1-0	Difference: 2-1	Difference: 3-2	Difference: 4-3	Difference: >4-4	p-value
SF-36	Physical Functioning (14.94-57.03)	30.0 (8.88)	32.3 (11.14)	2.26538	0.224084	0.00635815	28.0 (8.70)	33.8 (10.55)	5.81762	0.596655	0	27.6 (8.30)	33.6 (10.21)	6.04305	0.636543	0	29.1 (8.43)	32.2 (10.76)	3.01567	0.299319	0.000246173	28.8 (9.34)	31.6 (10.25)	2.83518	0.280006	0.0189623	26.3 (6.98)	31.4 (10.23)	5.11242	0.505155	0.00153727	29.8 (9.01)	37.3 (11.56)	7.45992	0.783705	7.6e-08	37.3 (11.56)	31.8 (9.44)	30.9 (9.29)	28.6 (8.76)	27.3 (7.23)	25.7 (7.69)	5.49124	0.933976	2.30442	1.26388	1.63309	0
	Role Physical (17.67-56.85)	23.4 (7.84)	24.8 (9.18)	1.39083	0.162574	0.0479734	22.8 (6.94)	25.2 (9.60)	2.37563	0.279448	0.000546138	22.1 (6.63)	25.5 (9.55)	3.34036	0.392506	5.595e-06	23.2 (7.52)	24.6 (9.01)	1.33218	0.155616	0.061026	23.1 (6.85)	24.3 (8.82)	1.23416	0.143965	0.149742	21.5 (5.96)	24.3 (8.66)	2.7754	0.324039	0.0340069	23.4 (7.84)	27.4 (11.12)	3.9759	0.466147	0.00169489	27.4 (11.12)	24.1 (8.72)	24.3 (8.79)	22.1 (6.14)	22.7 (6.47)	22.1 (6.77)	3.23398	0.15327	2.23733	0.608089	0.596286	0.000869059
	Bodily Pain (19.86-62.12)	33.8 (9.00)	37.6 (11.04)	3.80597	0.376668	5.311e-06	31.7 (7.64)	39.2 (10.93)	7.49781	0.782808	0	29.8 (6.89)	39.7 (10.44)	9.87324	1.07386	4.62587e-32	32.8 (8.23)	37.2 (10.83)	4.37753	0.4344	9.7e-08	32.5 (8.99)	36.3 (10.37)	3.86735	0.379353	0.00151342	32.9 (7.82)	35.9 (10.36)	3.06572	0.298694	0.144432	33.5 (8.67)	46.3 (11.11)	12.7922	1.3978	0	46.3 (11.11)	36.5 (9.32)	34.6 (7.87)	31.0 (8.01)	30.0 (7.19)	30.3 (8.03)	9.76151	1.94809	3.57562	0.938798	0.289093	1.20289e-32
	Vitality (16.23-63.90)	29.3 (7.59)	31.2 (9.27)	1.93065	0.227161	0.00582101	29.2 (7.52)	31.2 (9.22)	2.02524	0.238432	0.00350843	28.9 (7.23)	31.2 (9.19)	2.25624	0.266622	0.00246498	29.2 (7.20)	30.8 (9.06)	1.66634	0.195615	0.0169782	29.0 (7.65)	30.5 (8.67)	1.52843	0.179029	0.133202	31.5 (9.71)	30.2 (8.50)	1.24324	0.145407	0.47713	29.5 (7.58)	33.5 (11.37)	3.95625	0.471198	0.00211988	33.5 (11.37)	29.9 (7.69)	30.3 (7.78)	27.8 (6.90)	30.5 (7.71)	26.6 (6.96)	3.54894	0.348223	2.44972	2.61591	3.81653	0.000251176
	General Health (9.23-55.88)	27.2 (6.66)	30.5 (9.63)	3.21929	0.387047	2.789e-06	27.7 (7.72)	29.9 (8.92)	2.27245	0.270653	0.0009867	26.7 (6.82)	30.4 (9.18)	3.75472	0.450827	2.79e-07	27.7 (8.09)	29.5 (8.59)	1.77329	0.21031	0.0178699	27.0 (7.30)	29.2 (8.60)	2.24006	0.265519	0.0260968	26.9 (5.92)	29.0 (8.55)	2.09815	0.247959	0.100959	28.0 (7.70)	33.3 (10.50)	5.32342	0.643121	1.4103e-05	33.3 (10.50)	29.1 (8.00)	29.0 (8.03)	26.6 (8.25)	26.9 (5.83)	24.8 (5.29)	4.17146	0.161489	2.3763	0.333584	2.14707	1.58e-07
	Role Emotional (13.22-56.85)	42.5 (15.46)	42.8 (16.33)	0.308712	0.019399	0.814389	41.4 (16.12)	43.6 (15.67)	2.17841	0.137199	0.0985162	39.5 (16.40)	45.4 (14.39)	5.86542	0.385317	5.5638e-05	42.4 (14.55)	42.7 (16.51)	0.316772	0.019905	0.814169	41.2 (15.96)	42.9 (15.90)	1.62022	0.10187	0.39256	41.4 (15.45)	42.7 (15.93)	1.25982	0.0791704	0.698652	42.4 (15.72)	45.9 (14.03)	3.47343	0.225054	0.0551863	45.9 (14.03)	43.6 (16.18)	42.6 (15.55)	42.0 (16.33)	42.2 (13.93)	35.9 (16.65)	2.2727	0.972095	0.616117	0.143257	6.29958	0.149044
	Social Functioning (7.77-64.09)	23.4 (9.45)	25.3 (11.06)	1.96481	0.190509	0.0204858	23.1 (9.18)	25.4 (11.14)	2.28444	0.221846	0.00651198	22.2 (8.37)	26.1 (11.17)	3.93562	0.387582	9.48e-06	23.1 (8.55)	25.0 (11.06)	1.81394	0.175674	0.0298516	22.3 (8.92)	24.7 (10.53)	2.45281	0.237552	0.0463888	24.8 (9.22)	24.4 (10.41)	0.422801	0.0408113	0.841795	23.6 (9.40)	28.9 (12.96)	5.27752	0.52082	0.000393049	28.9 (12.96)	23.9 (9.97)	25.1 (9.96)	22.2 (8.79)	22.8 (8.23)	21.9 (8.19)	4.93652	1.20616	2.9677	0.627579	0.837852	0.000163922
	Mental Health (20.87-70.82)	43.3 (11.85)	44.8 (12.07)	1.54291	0.128977	0.119216	43.4 (11.98)	44.7 (11.96)	1.29852	0.10848	0.191728	42.0 (12.75)	45.4 (11.31)	3.38359	0.284218	0.00210773	43.4 (11.63)	44.4 (12.14)	0.986526	0.0823561	0.353807	41.4 (12.31)	44.5 (11.88)	3.15008	0.263881	0.0270723	43.4 (10.96)	44.1 (12.03)	0.750215	0.0625875	0.759569	43.8 (12.11)	45.3 (11.52)	1.55734	0.129722	0.268473	45.3 (11.52)	44.9 (12.49)	44.3 (11.29)	43.3 (12.37)	42.9 (11.98)	38.9 (12.71)	0.429328	0.607865	1.02447	0.397527	3.98109	0.268825
PROMIS	Fatigue (29.4-83.2)	69.3 (6.15)	66.8 (8.00)	2.47649	0.34593	3.027e-05	69.8 (5.97)	66.5 (7.88)	3.3244	0.469971	1.2e-08	70.3 (5.52)	66.7 (7.86)	3.60402	0.512596	4e-09	69.6 (5.91)	67.3 (7.72)	2.25946	0.314326	0.000114825	70.6 (5.38)	67.6 (7.45)	2.9235	0.406391	3.319e-05	70.1 (6.82)	67.9 (7.27)	2.11454	0.291547	0.154365	69.1 (6.27)	63.6 (9.30)	5.57864	0.806141	3.6e-07	63.6 (9.30)	68.0 (6.69)	68.2 (6.68)	70.6 (5.77)	70.1 (5.11)	72.2 (4.41)	4.38736	0.267878	2.37355	0.456148	2.04735	0
	Pain Interference (41-78.3)	64.1 (8.59)	59.9 (10.52)	4.12355	0.428292	2.76e-07	66.5 (6.70)	58.1 (10.46)	8.31274	0.9309	5.80582e-28	68.2 (5.88)	57.9 (9.91)	10.3396	1.21097	5.49552e-40	64.9 (7.78)	60.6 (10.4)	4.33349	0.449736	3.3e-08	65.5 (7.56)	61.4 (10.04)	4.098	0.42052	3.5876e-05	64.2 (8.9)	61.9 (9.87)	2.33744	0.237657	0.24548	64.3 (8.29)	52.0 (10.47)	12.2703	1.40643	0	52.0 (10.47)	60.8 (8.97)	62.9 (8.05)	67.5 (7.38)	67.5 (5.14)	69.0 (6.24)	8.82693	2.05422	4.66426	0.078645	1.54768	9.35755e-37
	Pain Behavior (36.7-75.9)	58.4 (6.16)	55.8 (8.83)	2.66702	0.347993	3.4302e-05	60.5 (3.23)	54.3 (9.17)	6.22085	0.871931	3.6724e-25	61.0 (2.80)	54.6 (8.9)	6.44209	0.899401	2.60878e-26	59.5 (5.10)	55.9 (8.52)	3.60619	0.474827	1e-09	59.7 (5.09)	56.6 (8.04)	3.08804	0.40071	1.3502e-05	59.7 (5.71)	56.9 (7.84)	2.73278	0.352177	0.0919416	58.9 (5.66)	49.1 (10.47)	9.84054	1.44398	0	49.1 (10.47)	56.9 (7.39)	58.4 (5.48)	60.6 (3.16)	60.8 (2.68)	61.7 (3.29)	7.77922	1.5759	2.17471	0.218205	0.83085	7.72419e-32
	Sleep Disturbance (28.9-76.5)	60.5 (7.54)	57.9 (8.61)	2.52658	0.311541	0.000170966	60.2 (7.67)	58.3 (8.53)	1.99244	0.244544	0.00331457	60.9 (7.31)	58.2 (8.38)	2.68849	0.33737	0.00017694	60.9 (7.22)	58.3 (8.51)	2.55346	0.314438	0.000187882	59.8 (7.79)	59.1 (8.27)	0.759959	0.0926356	0.436914	59.2 (7.48)	59.2 (8.24)	0.0870374	0.010604	0.958645	60.0 (7.68)	56.1 (9.04)	3.82747	0.481996	0.000296218	56.1 (9.04)	58.5 (8.43)	59.8 (6.99)	61.5 (7.53)	60.4 (7.40)	62.9 (5.92)	2.3788	1.25019	1.67633	1.06871	2.49449	5.9218e-05
	Sleep Related Impairment (30-80.0)	63.6 (7.75)	60.5 (8.68)	3.15788	0.382947	4.529e-06	63.8 (7.38)	60.5 (8.88)	3.32474	0.403933	1e-06	64.3 (7.27)	61.1 (8.73)	3.17049	0.387397	1.4806e-05	64.2 (7.90)	61.0 (8.43)	3.16775	0.383272	1.8096e-05	63.1 (7.50)	61.8 (8.52)	1.30093	0.155164	0.193131	61.8 (6.84)	62.0 (8.46)	0.210821	0.025109	0.902282	63.2 (7.70)	58.5 (9.84)	4.70741	0.579076	4.2682e-05	58.5 (9.84)	61.5 (8.17)	62.9 (7.07)	64.9 (7.91)	64.2 (7.07)	66.2 (6.66)	2.95573	1.39115	2.02857	0.688749	2.02941	4.64e-07
CDC-SI	Diarrhea (0-16)	1.9 (3.30)	1.1 (2.55)	0.805528	0.274419	0.00118167	2.0 (3.41)	1.1 (2.46)	0.922468	0.315156	0.000279729	2.2 (3.32)	1.2 (2.83)	0.986432	0.3256	0.00074255	2.7 (3.57)	0.9 (2.43)	1.82545	0.643164	1e-09	2.0 (3.70)	1.4 (2.82)	0.621611	0.21035	0.153756	2.6 (4.25)	1.4 (2.88)	1.13335	0.383673	0.198572	1.8 (3.24)	0.5 (1.70)	1.37517	0.455143	3.8e-08	0.5 (1.70)	0.8 (2.26)	1.7 (3.23)	2.4 (3.09)	3.4 (4.23)	2.1 (3.46)	0.370095	0.822696	0.700193	0.997088	1.24548	1e-09
	Fatigue After Exertion (0-16)	12.1 (4.62)	10.5 (5.50)	1.58485	0.311237	0.000190753	12.5 (4.30)	10.3 (5.57)	2.2201	0.4411	1e-07	12.6 (4.02)	10.7 (5.43)	1.91777	0.389495	9.655e-06	12.2 (4.46)	10.9 (5.39)	1.35232	0.264392	0.00165642	12.8 (3.71)	11.0 (5.31)	1.78772	0.349448	0.00025524	11.6 (5.29)	11.3 (5.15)	0.330072	0.0640532	0.754203	12.0 (4.56)	9.2 (6.21)	2.72524	0.556126	0.000158177	9.2 (6.21)	11.2 (4.82)	11.5 (5.03)	12.7 (4.10)	13.0 (3.78)	13.3 (3.28)	1.96765	0.246695	1.18846	0.364706	0.274768	5.654e-06
	Muscle Aches and Pains (0-16)	8.8 (5.37)	7.8 (5.58)	1.05179	0.192059	0.0210333	10.4 (4.79)	6.5 (5.40)	3.98545	0.776931	0	11.6 (4.56)	6.4 (5.22)	5.19991	1.04581	1.35187e-27	10.3 (5.00)	7.4 (5.48)	2.88894	0.541567	2e-09	10.5 (5.11)	7.9 (5.48)	2.53496	0.466768	0.000108734	9.3 (4.23)	8.2 (5.55)	1.02259	0.186003	0.363315	9.5 (5.19)	3.7 (4.80)	5.77153	1.12638	0	3.7 (4.80)	8.0 (5.23)	8.5 (5.04)	10.9 (4.96)	11.7 (4.48)	11.4 (4.91)	4.29529	0.435096	2.42872	0.764359	0.238368	1.88604e-24
	Joint Pain (0-16)	6.5 (5.69)	5.3 (5.53)	1.12128	0.199938	0.0165003	8.1 (5.40)	4.1 (5.16)	4.00042	0.758847	0	8.8 (5.58)	4.1 (4.91)	4.72177	0.910615	0	7.1 (5.40)	5.3 (5.66)	1.7383	0.311659	0.000516512	9.0 (5.75)	5.4 (5.45)	3.61971	0.658663	6.7e-08	8.3 (5.83)	5.8 (5.60)	2.54595	0.453563	0.0300013	6.9 (5.63)	1.8 (3.73)	5.02794	0.942232	0	1.8 (3.73)	4.9 (5.05)	5.7 (5.22)	9.2 (5.66)	9.1 (5.12)	8.4 (6.72)	3.03059	0.849249	3.50965	0.158095	0.635266	0
	Unrefreshing Sleep (0-16)	11.9 (4.79)	10.3 (5.66)	1.57362	0.299631	0.000329641	11.6 (5.00)	10.6 (5.52)	0.975369	0.184438	0.0278428	12.2 (4.30)	10.6 (5.64)	1.59362	0.309702	0.000458675	12.1 (4.49)	10.6 (5.59)	1.54284	0.293237	0.000422481	11.8 (4.85)	11.0 (5.37)	0.88076	0.166122	0.168432	11.5 (5.93)	11.1 (5.28)	0.417684	0.0786601	0.706123	11.7 (4.86)	9.3 (6.15)	2.39726	0.46812	0.000802195	9.3 (6.15)	11.2 (4.96)	11.4 (5.24)	12.1 (4.77)	12.1 (4.40)	13.5 (3.63)	1.9152	0.179716	0.680441	0.0290772	1.39397	0.00110312
	Sleeping Problems (0-16)	10.1 (5.61)	8.9 (5.97)	1.25506	0.216447	0.0097299	10.5 (5.47)	8.7 (5.99)	1.8554	0.322198	0.000133899	11.1 (5.28)	8.6 (5.89)	2.52494	0.446609	1.948e-06	10.9 (5.20)	8.8 (5.98)	2.10719	0.366504	2.1714e-05	11.1 (5.48)	9.2 (5.84)	1.8721	0.322988	0.00756506	11.5 (6.02)	9.4 (5.81)	2.06909	0.355693	0.0825064	10.0 (5.64)	7.4 (5.95)	2.59893	0.455953	0.000123425	7.4 (5.95)	9.1 (5.88)	8.9 (5.74)	11 (5.54)	11.6 (4.78)	13.2 (3.78)	1.62109	0.14994	2.06571	0.634337	1.62815	8.53e-07
	Headaches (0-16)	7.0 (4.78)	3.0 (4.20)	4.03972	0.899785	1.10064e-24	5.9 (4.97)	4.2 (4.75)	1.7167	0.354026	2.6212e-05	6.6 (4.97)	3.9 (4.64)	2.70769	0.567664	2e-09	6.3 (4.82)	4.4 (4.85)	1.91372	0.395215	1.1153e-05	6.9 (4.96)	4.7 (4.85)	2.19743	0.451616	0.000210706	6 (4.58)	4.9 (4.93)	1.04137	0.211681	0.300981	5.8 (4.98)	1.4 (2.69)	4.41501	0.950108	3.17857e-25	1.4 (2.69)	4.5 (4.87)	4.5 (4.82)	7.4 (4.77)	7.6 (4.48)	8.4 (4.55)	3.14163	0.044592	2.91477	0.218125	0.745233	0
	Memory Problems (0-16)	6.7 (5.50)	6.1 (5.92)	0.670776	0.117285	0.159624	7.0 (5.43)	5.9 (5.92)	1.11632	0.195779	0.0194749	7.5 (5.60)	6.0 (5.84)	1.54506	0.268764	0.00401059	7.0 (5.53)	6.1 (5.80)	0.906067	0.158587	0.0759488	7.3 (5.41)	6.2 (5.77)	1.08006	0.18893	0.115459	6.3 (4.89)	6.4 (5.76)	0.061784	0.010784	0.958768	6.9 (5.62)	5.2 (6.37)	1.62885	0.28259	0.0168194	5.2 (6.37)	6.4 (5.74)	6.2 (5.57)	7.7 (5.99)	7.6 (5.08)	7.3 (5.09)	1.18437	0.258669	1.58818	0.145386	0.28566	0.0491815
	Concentration (0-16)	7.8 (5.43)	7.3 (5.77)	0.536146	0.0956523	0.250925	7.9 (5.30)	7.2 (5.84)	0.716941	0.128021	0.126025	8.7 (5.25)	7.0 (5.85)	1.65632	0.294681	0.00156635	8.3 (5.48)	7.1 (5.63)	1.17627	0.210627	0.018494	8.9 (5.17)	7.3 (5.65)	1.55306	0.278051	0.0206625	6.8 (5.54)	7.5 (5.61)	0.712696	0.127046	0.542543	7.9 (5.52)	6.6 (6.22)	1.31245	0.23204	0.0483344	6.6 (6.22)	7.3 (5.63)	7.4 (5.71)	8.8 (5.43)	8.4 (5.23)	9.7 (4.60)	0.728726	0.0242993	1.40385	0.341695	1.23036	0.0658866
	Stomach or Abdominal Pain (0-16)	3.6 (4.69)	2.3 (3.96)	1.25419	0.29007	0.000581842	3.8 (4.67)	2.3 (3.98)	1.47731	0.343042	6.0723e-05	4.5 (4.97)	2.0 (3.67)	2.44578	0.578232	1.2e-08	5.1 (4.83)	1.9 (3.74)	3.14093	0.763027	0	4.2 (4.92)	2.7 (4.24)	1.413	0.325457	0.00710328	4.7 (5.16)	2.9 (4.32)	1.77763	0.408166	0.0555955	3.4 (4.60)	1.0 (2.48)	2.41824	0.563062	0	1.0 (2.48)	1.8 (3.43)	3.3 (4.74)	4.4 (4.85)	5.4 (5.03)	4.4 (4.45)	0.756206	1.5044	1.11918	1.03651	1.01087	0
	Sore Throat (0-16)	2.6 (3.64)	1.4 (2.90)	1.18292	0.361237	2.1698e-05	2.2 (3.17)	1.8 (3.45)	0.361117	0.108677	0.195254	2.9 (3.9)	1.5 (2.99)	1.30313	0.38707	0.000113582	2.9 (3.84)	1.5 (2.96)	1.39905	0.42872	1.9487e-05	2.5 (3.53)	1.9 (3.29)	0.602983	0.181556	0.134598	3 (4.29)	1.9 (3.27)	1.05208	0.31682	0.237646	2.4 (3.58)	0.7 (2.18)	1.65231	0.49102	5e-08	0.7 (2.18)	1.9 (3.39)	2.1 (3.41)	2.7 (3.87)	2.9 (3.48)	3.5 (4.46)	1.17444	0.241359	0.536869	0.26089	0.607198	0.000131938
	Tender Lymph Nodes and Swollen Glands (0-16)	4.4 (5.05)	2.8 (4.12)	1.55208	0.337522	6.4473e-05	4.5 (4.81)	2.8 (4.38)	1.74206	0.380199	6.845e-06	4.9 (5.01)	2.9 (4.34)	2.00464	0.43408	7.362e-06	4.6 (4.90)	3.1 (4.47)	1.5682	0.340463	0.000161924	5.1 (5.50)	3.3 (4.47)	1.77296	0.383438	0.0080418	3.5 (4)	3.6 (4.69)	0.059091	0.012671	0.950616	4.2 (4.88)	1.6 (3.16)	2.601	0.563863	2e-09	1.6 (3.16)	3.2 (4.60)	4.0 (5.05)	5.3 (5.01)	4.2 (4.17)	6.8 (5.97)	1.60352	0.857829	1.25268	1.09415	2.61726	1.64e-07
	Fever (0-16)	0.9 (1.89)	0.7 (1.94)	0.126996	0.0664088	0.439078	1.0 (1.93)	0.6 (1.88)	0.327857	0.171982	0.0455676	1.3 (2.44)	0.5 (1.49)	0.82646	0.429435	3.2092e-05	0.9 (1.90)	0.7 (1.92)	0.200912	0.105132	0.248441	1.0 (2.16)	0.8 (1.87)	0.237124	0.124046	0.311051	0.5 (0.92)	0.8 (1.95)	0.332139	0.173701	0.109912	1.0 (2.13)	0.1 (0.52)	0.828401	0.42687	0	0.1 (0.52)	1.0 (2.39)	0.8 (2.05)	0.9 (1.83)	1.2 (2.18)	0.9 (1.88)	0.831	0.125903	0.0784395	0.28264	0.243808	0.0134838
	Chills (0-16)	2.3 (3.63)	1.6 (2.94)	0.696417	0.210385	0.0144902	2.3 (3.57)	1.6 (3.06)	0.67335	0.203341	0.0193701	2.7 (3.81)	1.4 (2.78)	1.32347	0.409641	4.6586e-05	2.2 (3.33)	1.8 (3.32)	0.3905	0.1175	0.197769	2.0 (3.56)	1.9 (3.29)	0.0133743	0.00401808	0.973823	3 (4.41)	1.9 (3.26)	1.07981	0.325167	0.238078	2.2 (3.48)	0.8 (1.89)	1.36284	0.418932	7.48e-07	0.8 (1.89)	1.7 (3.26)	2.1 (3.41)	2.8 (3.65)	2.3 (3.40)	2.8 (4.70)	0.919908	0.336115	0.687378	0.428611	0.419118	0.00302977
	Nausea (0-16)	2.4 (3.71)	1.6 (3.36)	0.82345	0.233136	0.00534285	2.5 (3.91)	1.7 (3.19)	0.794362	0.224784	0.0086574	2.9 (4.06)	1.5 (3.16)	1.36538	0.38588	0.000100824	2.8 (4.07)	1.6 (3.22)	1.19537	0.340376	0.000529029	3.6 (4.52)	1.8 (3.31)	1.79929	0.513854	0.00102283	2.3 (4.12)	2.0 (3.53)	0.33788	0.0950326	0.655355	2.3 (3.68)	0.9 (2.96)	1.36463	0.383135	0.000250149	0.9 (2.96)	1.7 (3.01)	1.5 (2.99)	3.0 (4.17)	3.4 (4.28)	4.5 (4.84)	0.781031	0.278546	1.54183	0.368569	1.16709	9.34e-07
	Sinus or Nasal Problems (0-16)	5.1 (5.34)	3.7 (4.88)	1.35969	0.266278	0.00148509	5.1 (5.37)	3.8 (4.88)	1.34406	0.263146	0.00175354	6.1 (5.53)	3.7 (4.87)	2.36452	0.459695	1.028e-06	5.4 (5.35)	3.9 (4.99)	1.44704	0.283334	0.00165328	5.2 (5.55)	4.2 (5.07)	1.00782	0.196084	0.106015	6.1 (5.86)	4.3 (5.11)	1.77174	0.344749	0.098805	5.1 (5.42)	2.4 (3.82)	2.78157	0.539075	4.4e-08	2.4 (3.82)	4.4 (5.26)	4.8 (5.27)	6.1 (5.78)	5.6 (5.29)	6.7 (5.62)	1.99826	0.456159	1.27421	0.501508	1.12229	2.29e-05
	Shortness of Breath (0-16)	3.4 (4.39)	2.2 (3.60)	1.24491	0.311128	0.000231539	3.2 (4.33)	2.5 (3.77)	0.702076	0.174023	0.0409223	3.5 (4.48)	2.5 (3.84)	0.921025	0.224221	0.0197972	3.8 (4.54)	2.3 (3.70)	1.51573	0.38014	9.8807e-05	3.8 (4.78)	2.6 (3.90)	1.20036	0.29798	0.036466	4.2 (4.4)	2.7 (4.02)	1.44794	0.358476	0.0861312	3.2 (4.30)	1.5 (2.85)	1.78056	0.437072	3.076e-06	1.5 (2.85)	2.6 (3.72)	2.9 (4.20)	3.9 (4.30)	3.9 (5.18)	4.1 (4.47)	1.1035	0.348712	1.03454	0.014771	0.204043	0.000307912
	Sensitivity to Light (0-16)	5.5 (5.40)	4.3 (5.23)	1.27348	0.239771	0.00428582	6.2 (5.54)	3.8 (4.92)	2.39803	0.459933	8.8e-08	6.3 (5.49)	3.9 (4.90)	2.363	0.459658	1.108e-06	5.5 (5.37)	4.6 (5.32)	0.932984	0.174991	0.0516506	5.8 (5.66)	4.7 (5.28)	1.08313	0.20298	0.0927258	7.1 (5.66)	4.8 (5.31)	2.36901	0.44469	0.0300845	5.4 (5.34)	2.4 (4.08)	3.06103	0.596164	1.4e-08	2.4 (4.08)	4.5 (5.13)	5.4 (5.24)	6.1 (5.41)	5.6 (5.36)	8.4 (5.80)	2.1222	0.879065	0.784527	0.576586	2.82757	5.61e-07
	Depression (0-16)	2.5 (4.15)	2.5 (4.21)	0.016695	0.0039958	0.961862	2.8 (4.23)	2.3 (4.12)	0.482005	0.115554	0.168441	3.3 (4.67)	2.0 (3.70)	1.32485	0.32241	0.00103834	2.8 (4.42)	2.4 (4.05)	0.459365	0.110089	0.218859	3.2 (4.31)	2.4 (4.15)	0.713765	0.171132	0.156156	2.6 (3.49)	2.5 (4.20)	0.0714394	0.0170983	0.93468	2.7 (4.24)	2.1 (3.76)	0.583717	0.140515	0.233835	2.1 (3.76)	2.6 (4.29)	1.8 (3.32)	3.1 (4.88)	2.8 (4.44)	4.7 (4.09)	0.575818	0.79934	1.27409	0.328895	1.93237	0.0533376
MFI-20	General Fatigue (4-20)	18.6 (1.82)	17.8 (2.78)	0.810032	0.343415	3.3938e-05	18.7 (1.83)	17.7 (2.71)	0.931328	0.39668	1.11e-06	18.7 (1.81)	17.9 (2.60)	0.759199	0.327108	0.000150831	18.5 (1.89)	18.0 (2.58)	0.572933	0.240901	0.00262275	18.9 (1.64)	18.0 (2.47)	0.82793	0.348464	0.000142805	18.1 (2.24)	18.2 (2.40)	0.035914	0.015006	0.941511	18.5 (1.87)	16.8 (3.54)	1.69318	0.749453	3.2944e-05	16.8 (3.54)	18.2 (1.87)	18.5 (2.01)	18.9 (1.62)	18.3 (1.98)	19.3 (1.34)	1.43934	0.225	0.420412	0.572726	0.981159	9e-09
	Physical Fatigue (4-20)	17.8 (2.44)	16.9 (3.43)	0.957653	0.31998	0.000108401	17.9 (2.62)	16.9 (3.26)	1.02052	0.341546	3.2195e-05	17.9 (2.48)	17.0 (3.29)	0.825105	0.275487	0.00163549	17.7 (2.67)	17.2 (3.17)	0.511928	0.169427	0.0427203	18.1 (2.29)	17.2 (3.11)	0.93917	0.31167	0.00142764	18.1 (2.16)	17.3 (3.06)	0.774097	0.255735	0.0967369	17.6 (2.64)	16.0 (4.11)	1.6032	0.542009	0.000593794	16.0 (4.11)	17.3 (2.59)	17.4 (3.04)	18.0 (2.61)	17.9 (2.21)	18.5 (1.79)	1.29149	0.0621208	0.61399	0.0990047	0.586957	6.5921e-05
	Reduced Activity (4-20)	16.5 (3.42)	15.8 (3.94)	0.721685	0.195318	0.0187245	16.8 (3.37)	15.6 (3.89)	1.19434	0.325929	8.603e-05	16.7 (3.44)	15.7 (3.84)	1.04422	0.283577	0.00222154	16.4 (3.57)	16.0 (3.77)	0.455869	0.122995	0.166917	16.6 (3.38)	16.0 (3.76)	0.607839	0.163991	0.171596	16.9 (3.38)	16.1 (3.72)	0.788514	0.212583	0.308333	16.3 (3.53)	14.9 (4.28)	1.42283	0.38692	0.00438381	14.9 (4.28)	15.8 (3.63)	16.4 (3.59)	16.6 (3.64)	16.7 (3.14)	17.2 (3.25)	0.884233	0.612788	0.184934	0.074061	0.523529	0.0085028
	Reduced Motivation (4-20)	12.2 (4.09)	12.0 (4.37)	0.185368	0.0437349	0.600322	12.6 (4.25)	11.6 (4.18)	1.00037	0.237617	0.00471807	13.2 (4.09)	11.4 (4.20)	1.77319	0.426946	5.27e-06	12.5 (4.03)	11.9 (4.32)	0.544118	0.128577	0.150915	12.6 (4.03)	12.0 (4.27)	0.598359	0.14131	0.241405	13.6 (4.14)	12.0 (4.23)	1.59415	0.377097	0.0710641	12.4 (4.16)	10.8 (4.39)	1.60332	0.381899	0.00133311	10.8 (4.39)	12.2 (4.21)	12.0 (4.36)	12.5 (3.65)	12.2 (4.32)	15.2 (3.34)	1.45036	0.172396	0.464118	0.318165	3.0165	0.00125909
	Mental Fatigue (4-20)	15.0 (3.61)	14.3 (4.28)	0.731505	0.184202	0.0262392	15.3 (3.42)	14.1 (4.32)	1.26288	0.320692	9.832e-05	15.6 (3.65)	14.2 (4.12)	1.40936	0.357604	0.000126034	15.2 (3.60)	14.4 (4.13)	0.827233	0.208408	0.0144835	16.0 (3.15)	14.4 (4.07)	1.52466	0.38576	0.000162153	15.2 (3.6)	14.6 (4.00)	0.540866	0.135673	0.507238	15.0 (3.69)	13.2 (4.89)	1.84525	0.468696	0.00110155	13.2 (4.89)	14.3 (3.79)	15.1 (3.79)	15.7 (3.70)	15.2 (3.25)	16.5 (3.07)	1.06338	0.85088	0.630483	0.595473	1.29848	8.9412e-05
BPI	Severity of Pain (0-10)	4.7 (2.37)	3.8 (2.61)	0.933557	0.374842	1.7804e-05	5.3 (1.96)	3.3 (2.61)	2.04312	0.881278	0	6 (1.54)	3.2 (2.51)	2.81458	1.29255	3.09764e-43	5.1 (2.11)	3.9 (2.63)	1.21333	0.491581	1.6e-08	5.0 (2.28)	4.2 (2.55)	0.869939	0.345862	0.00494066	4.8 (2.09)	4.3 (2.55)	0.565564	0.223426	0.285249	4.8 (2.31)	1.8 (2.25)	3.0231	1.31265	1.23325e-25	1.8 (2.25)	3.7 (2.41)	4.7 (2.38)	5.6 (2.06)	5.8 (1.34)	6.1 (1.85)	1.92392	0.959603	0.946028	0.137912	0.277941	1.18642e-34
	Interference of Pain (0-10)	5.4 (2.81)	4.3 (3.11)	1.09535	0.370009	2.4753e-05	6.1 (2.39)	3.7 (3.07)	2.39263	0.866234	0	7.1 (1.45)	3.4 (2.87)	3.7723	1.56337	2.65626e-60	5.7 (2.60)	4.4 (3.11)	1.30693	0.443658	4.59e-07	5.8 (2.67)	4.7 (3.03)	1.13844	0.381581	0.00196113	5.5 (2.3)	4.8 (3.03)	0.684359	0.22755	0.286324	5.5 (2.74)	2.0 (2.60)	3.52402	1.29735	1.58199e-25	2.0 (2.60)	4.3 (2.91)	5.1 (2.80)	6.4 (2.48)	6.8 (1.50)	7.0 (2.06)	2.35828	0.748231	1.29051	0.439205	0.147479	2.87402e-34
CDC HR QoL	Physical unhealthy days (0-30)	24.1 (8.92)	21.8 (10.50)	2.29333	0.235078	0.0107286	23.4 (9.16)	22.5 (10.33)	0.929943	0.0947756	0.305682	24.8 (8.07)	22.2 (10.57)	2.60494	0.268914	0.00593459	24.1 (8.90)	22.4 (10.15)	1.77117	0.180932	0.0714971	24.4 (8.21)	22.7 (10.01)	1.70129	0.173485	0.209923	26.3 (5.91)	22.8 (9.92)	3.50598	0.3578	0.0226488	23.8 (9.11)	20.2 (11.86)	3.66512	0.379159	0.0155464	20.2 (11.86)	23.3 (10.10)	21.9 (9.78)	25.8 (7.13)	24.3 (8.61)	27.5 (4.03)	3.09956	1.35234	3.94932	1.54743	3.15266	0.00491116
	Mental unhealthy days (0-30)	9.3 (10.57)	9.2 (10.66)	0.0955106	0.008994	0.920402	9.2 (10.29)	9.3 (10.87)	0.115946	0.010918	0.903929	11.1 (11.17)	8.3 (10.14)	2.86194	0.271353	0.00733369	9.4 (10.00)	9.3 (10.88)	0.144008	0.013561	0.889369	11.4 (11.51)	9.0 (10.45)	2.38892	0.225603	0.0927926	9.7 (10.86)	9.3 (10.61)	0.404799	0.0381196	0.870633	9.6 (10.66)	8.3 (10.46)	1.35117	0.127158	0.316715	8.3 (10.46)	9.7 (11.10)	8.4 (9.82)	9.4 (10.78)	10.3 (10.09)	16.0 (13.59)	1.41372	1.23843	0.974713	0.927273	5.67273	0.274365
SD=Standard deviation;
cMHA= Chronic Migraine/Headache; FM= Fibromyalgia; cLBP= Chronic Low Back Pain; IBS= Irritable Bowel Syndrome; TMD= Temporomandibular Disorder; IC/IB= Interstitial Cystitis/Irritable Bladder; COPCs= Chronic Overlapping Pain Conditions

## Sheet: TableS4_Adjusted_MECFS_COPCs
		cMHA				FM				cLBP				IBS				TMD				IC/IB				Any COPCs				COPCs Index score
		Yes (n=286), mean (SE)	No (n=309), mean (SE)	Difference	p-value	Yes (n=268), mean (SE)	No (n=327), mean (SE)	Difference	p-value	Yes (n=197), mean (SE)	No (n=299), mean (SE)	Difference	p-value	Yes (n=188), mean (SE)	No (n=407), mean (SE)	Difference	p-value	Yes (n=82), mean (SE)	No (n=513), mean (SE)	Difference	p-value	Yes (n=25), mean (SE)	No (n=570), mean (SE)	Difference	p-value	Yes (n=453), mean (SE)	No (n=142), mean (SE)	Difference	p-value	0 (n=142), mean (SE)	1 (n=151), mean (SE)	2 (n=123), mean (SE)	3 (n=89), mean (SE)	4 (n=70), mean (SE)	>4 (n=20), mean (SE)	Difference: 1-0	Difference: 2-1	Difference: 3-2	Difference: 4-3	Difference: >4-4	p-value
SF-36	Physical Functioning (14.94-57.03)	30.2 (0.59)	32.1 (0.57)	1.95745	0.0183582	28.6 (0.61)	33.4 (0.55)	4.78953	2.1e-08	27.8 (0.73)	32.9 (0.50)	5.05638	6.3e-08	29.5 (0.73)	32.0 (0.49)	2.42505	0.0064127	29.1 (1.10)	31.5 (0.44)	2.44314	0.0395719	27.7 (1.99)	31.4 (0.42)	3.69118	0.0699221	29.9 (0.46)	35.4 (0.88)	5.4284	1.37e-07	35.6 (0.87)	31.9 (0.78)	30.5 (0.87)	28.4 (1.03)	27.3 (1.20)	25.9 (2.16)	3.72161	1.4217	2.10048	1.07137	1.39835	1.12505e-29
	Role Physical (17.67-56.85)	23.4 (0.51)	24.8 (0.49)	1.42953	0.0471469	22.8 (0.54)	25.2 (0.49)	2.40282	0.00130584	21.9 (0.64)	25.3 (0.44)	3.38496	3.2043e-05	23.2 (0.63)	24.6 (0.43)	1.40378	0.0691416	23.1 (0.95)	24.3 (0.38)	1.16584	0.257484	21.7 (1.72)	24.2 (0.36)	2.52753	0.152133	23.3 (0.41)	27.0 (0.77)	3.73927	3.0283e-05	27.1 (0.77)	24.2 (0.69)	23.8 (0.77)	21.9 (0.91)	22.1 (1.05)	21.8 (1.91)	2.90645	0.441679	1.85371	0.149246	0.265138	1.87096e-27
	Bodily Pain (19.86-62.12)	33.9 (0.60)	37.6 (0.58)	3.65349	1.5344e-05	32.0 (0.61)	38.9 (0.55)	6.91948	0	29.5 (0.70)	38.9 (0.48)	9.4255	0	33.1 (0.74)	37.1 (0.50)	3.92321	1.4823e-05	32.7 (1.12)	36.3 (0.45)	3.55993	0.00331247	34.0 (2.04)	35.9 (0.43)	1.91344	0.358885	33.4 (0.44)	43.9 (0.84)	10.5366	0	44.2 (0.82)	35.9 (0.74)	34.3 (0.82)	30.8 (0.97)	29.6 (1.13)	29.8 (2.04)	8.30592	1.60123	3.51296	1.23012	0.207286	2.05319e-41
	Vitality (16.23-63.90)	29.4 (0.51)	31.2 (0.49)	1.84355	0.0105202	29.1 (0.54)	31.3 (0.49)	2.16931	0.00380515	28.8 (0.65)	31.1 (0.45)	2.29291	0.00510282	29.2 (0.64)	30.9 (0.43)	1.68184	0.0299396	29.1 (0.95)	30.5 (0.38)	1.49017	0.148014	31.6 (1.73)	30.3 (0.36)	1.29407	0.464046	29.3 (0.41)	33.7 (0.76)	4.33185	1.315e-06	33.7 (0.76)	30.0 (0.69)	29.6 (0.76)	27.7 (0.91)	30.3 (1.05)	26.4 (1.90)	3.75093	0.399734	1.88281	2.62696	3.89658	3.42861e-38
	General Health (9.23-55.88)	27.3 (0.50)	30.3 (0.48)	3.02265	1.7097e-05	27.6 (0.53)	30.0 (0.48)	2.37575	0.00121416	26.3 (0.63)	30.1 (0.43)	3.80178	1.978e-06	27.7 (0.62)	29.4 (0.42)	1.6873	0.0261639	26.9 (0.93)	29.2 (0.37)	2.28202	0.0237822	27.0 (1.69)	29.0 (0.36)	2.00713	0.247003	27.8 (0.40)	32.5 (0.75)	4.75466	6e-08	32.7 (0.74)	29.1 (0.67)	28.4 (0.74)	26.2 (0.88)	26.3 (1.02)	24.6 (1.84)	3.62027	0.688705	2.16752	0.096655	1.69488	1.2048e-35
	Role Emotional (13.22-56.85)	42.3 (0.96)	42.9 (0.93)	0.609473	0.650491	41.3 (1.01)	43.7 (0.91)	2.36823	0.0901068	38.4 (1.20)	44.7 (0.82)	6.36087	2.6796e-05	42.3 (1.19)	42.8 (0.80)	0.540054	0.708088	41.4 (1.78)	42.8 (0.71)	1.49475	0.435704	41.5 (3.21)	42.7 (0.68)	1.22729	0.709007	41.7 (0.76)	45.6 (1.44)	3.86421	0.0212993	45.8 (1.45)	43.2 (1.30)	41.4 (1.44)	41.2 (1.70)	41.5 (2.00)	34.7 (3.58)	2.55973	1.77864	0.179382	0.267518	6.80448	0
	Social Functioning (7.77-64.09)	23.4 (0.62)	25.2 (0.60)	1.75742	0.0433032	23.0 (0.65)	25.5 (0.59)	2.42301	0.00736072	21.6 (0.78)	25.7 (0.53)	4.07058	3.4571e-05	23.1 (0.77)	24.9 (0.52)	1.81588	0.0516217	22.3 (1.15)	24.7 (0.46)	2.3507	0.0586662	24.9 (2.09)	24.3 (0.44)	0.58625	0.783681	23.2 (0.49)	28.1 (0.92)	4.83355	7.909e-06	28.2 (0.93)	24.0 (0.83)	24.3 (0.92)	21.6 (1.09)	21.8 (1.27)	21.6 (2.30)	4.16958	0.21191	2.63254	0.219152	0.222068	0
	Mental Health (20.87-70.82)	43.3 (0.72)	45.0 (0.69)	1.74805	0.0815826	43.0 (0.75)	45.2 (0.68)	2.22169	0.0332294	41.3 (0.90)	45.6 (0.62)	4.33634	0.000132267	43.3 (0.89)	44.6 (0.60)	1.33065	0.217153	41.4 (1.32)	44.6 (0.53)	3.26542	0.0223586	42.7 (2.40)	44.3 (0.51)	1.5371	0.531405	43.3 (0.57)	47.2 (1.08)	3.95659	0.00160781	47.4 (1.08)	44.8 (0.97)	43.0 (1.07)	42.5 (1.28)	42.6 (1.47)	37.7 (2.67)	2.58243	1.76515	0.528334	0.138187	4.98949	4.5355e-39
PROMIS	Fatigue (29.4-83.2)	69.1 (0.42)	67.0 (0.41)	2.08942	0.000452007	69.6 (0.44)	66.8 (0.40)	2.8389	4.361e-06	70.1 (0.53)	67.0 (0.36)	3.03061	6.732e-06	69.4 (0.52)	67.4 (0.36)	2.00292	0.00169671	70.3 (0.78)	67.7 (0.32)	2.63574	0.00191108	69.4 (1.43)	68.0 (0.30)	1.43644	0.325603	69.1 (0.33)	64.6 (0.63)	4.42129	2e-09	64.5 (0.62)	67.9 (0.56)	68.5 (0.62)	70.5 (0.73)	70.3 (0.85)	71.7 (1.54)	3.42349	0.554945	2.07389	0.206621	1.37018	3.5779e-196
	Pain Interference (41-78.3)	64.0 (0.57)	60.0 (0.56)	3.99977	8.58e-07	66.3 (0.57)	58.3 (0.52)	8.00592	0	68.6 (0.66)	58.6 (0.46)	10.0693	0	64.7 (0.71)	60.7 (0.48)	3.9979	4.451e-06	65.2 (1.09)	61.4 (0.43)	3.80533	0.00121622	63.2 (1.96)	61.9 (0.41)	1.31585	0.511526	64.4 (0.42)	53.6 (0.80)	10.7519	0	53.3 (0.77)	61.4 (0.69)	63.3 (0.76)	67.8 (0.90)	67.9 (1.05)	69.6 (1.90)	8.10272	1.92818	4.51255	0.0627226	1.7784	6.76793e-152
	Pain Behavior (36.7-75.9)	58.3 (0.46)	55.8 (0.44)	2.49912	0.000112186	60.1 (0.46)	54.5 (0.41)	5.61711	0	61.0 (0.56)	55.1 (0.38)	5.89019	0	59.2 (0.56)	56.0 (0.38)	3.13759	5.602e-06	59.4 (0.86)	56.7 (0.34)	2.68248	0.00406586	58.6 (1.55)	57.0 (0.33)	1.61649	0.309147	58.9 (0.34)	51.0 (0.63)	7.92562	0	50.8 (0.62)	57.1 (0.56)	58.5 (0.63)	60.8 (0.75)	60.8 (0.87)	61.9 (1.56)	6.32578	1.3851	2.33269	0.0056768	1.10148	7.51406e-163
	Sleep Disturbance (28.9-76.5)	60.4 (0.49)	58.0 (0.47)	2.37044	0.000573023	60.2 (0.52)	58.3 (0.47)	1.91943	0.00750155	60.9 (0.62)	58.3 (0.43)	2.58609	0.000927463	60.8 (0.60)	58.4 (0.41)	2.39957	0.00114186	59.7 (0.91)	59.0 (0.37)	0.689314	0.484679	59.1 (1.65)	59.1 (0.35)	0.070212	0.966893	60.0 (0.39)	56.3 (0.74)	3.66675	2.069e-05	56.2 (0.74)	58.9 (0.66)	59.6 (0.73)	61.6 (0.87)	60.2 (1.01)	63.0 (1.82)	2.73264	0.694694	1.96907	1.33268	2.73995	2.01668e-142
	Sleep Related Impairment (30-80.0)	63.4 (0.49)	60.6 (0.47)	2.73741	7.2071e-05	63.6 (0.51)	60.6 (0.47)	3.05652	2.0405e-05	63.7 (0.62)	61.1 (0.42)	2.67691	0.000606902	63.9 (0.60)	61.0 (0.41)	2.91296	8.1887e-05	62.9 (0.92)	61.8 (0.37)	1.145	0.246582	61.4 (1.66)	62.0 (0.35)	0.620549	0.714298	62.9 (0.38)	58.6 (0.73)	4.3	5.26e-07	58.5 (0.73)	61.5 (0.65)	62.8 (0.72)	64.5 (0.86)	63.8 (1.00)	65.5 (1.80)	3.04166	1.28408	1.69688	0.731056	1.74863	9.16277e-151
CDC-SI	Diarrhea (0-16)	1.9 (0.18)	1.1 (0.17)	0.798723	0.00133913	2.0 (0.19)	1.1 (0.17)	0.92054	0.000385144	2.1 (0.22)	1.2 (0.15)	0.989173	0.000446631	2.7 (0.21)	0.9 (0.14)	1.82229	0	2.0 (0.33)	1.4 (0.13)	0.581155	0.103298	2.5 (0.59)	1.4 (0.13)	1.02905	0.0906432	1.7 (0.14)	0.7 (0.27)	1.04564	0.000792937	0.6 (0.26)	0.8 (0.23)	1.7 (0.26)	2.2 (0.31)	3.4 (0.35)	2.1 (0.66)	0.238504	0.842154	0.576684	1.13397	1.24766	0.00133154
	Fatigue After Exertion (0-16)	12.1 (0.31)	10.5 (0.30)	1.51494	0.000433474	12.3 (0.32)	10.4 (0.29)	1.87193	2.7991e-05	12.3 (0.39)	10.8 (0.26)	1.48069	0.00238617	12.1 (0.38)	10.9 (0.26)	1.25621	0.00680612	12.7 (0.57)	11.0 (0.23)	1.66926	0.00657401	11.2 (1.03)	11.3 (0.22)	0.114402	0.913276	11.8 (0.24)	9.4 (0.46)	2.49044	3.181e-06	9.3 (0.46)	11.1 (0.41)	11.6 (0.45)	12.5 (0.54)	12.9 (0.62)	13.1 (1.15)	1.86884	0.462206	0.949616	0.320296	0.194943	4.41214e-27
	Muscle Aches and Pains (0-16)	8.7 (0.32)	7.8 (0.31)	0.920641	0.0422409	10.2 (0.32)	6.7 (0.29)	3.50644	0	11.4 (0.38)	6.7 (0.26)	4.75935	0	10.1 (0.39)	7.4 (0.26)	2.70474	2e-08	10.3 (0.59)	7.9 (0.24)	2.38597	0.000212172	8.6 (1.08)	8.3 (0.23)	0.316952	0.774254	9.3 (0.24)	4.8 (0.46)	4.49712	0	4.6 (0.45)	8.0 (0.40)	8.5 (0.44)	10.8 (0.53)	11.6 (0.61)	11.4 (1.14)	3.3725	0.529462	2.27811	0.791778	0.169567	0
	Joint Pain (0-16)	6.4 (0.33)	5.4 (0.32)	1.0117	0.0274308	7.7 (0.33)	4.4 (0.30)	3.34082	0	8.6 (0.39)	4.5 (0.27)	4.14236	0	6.8 (0.40)	5.4 (0.27)	1.34859	0.00626911	8.9 (0.60)	5.4 (0.24)	3.48009	9e-08	7.4 (1.11)	5.8 (0.23)	1.63892	0.150324	6.7 (0.25)	3.1 (0.48)	3.58416	0	2.9 (0.46)	5.1 (0.42)	5.8 (0.46)	9.0 (0.55)	8.8 (0.63)	8.5 (1.20)	2.2131	0.657804	3.24138	0.164672	0.384597	0
	Unrefreshing Sleep (0-16)	11.8 (0.32)	10.3 (0.31)	1.5125	0.000754914	11.7 (0.34)	10.6 (0.30)	1.09014	0.0199213	12.2 (0.40)	10.5 (0.28)	1.6587	0.00111908	12.2 (0.39)	10.5 (0.27)	1.63529	0.000690013	11.8 (0.60)	10.9 (0.24)	0.835478	0.195128	11.5 (1.09)	11.0 (0.23)	0.504401	0.65115	11.6 (0.25)	9.1 (0.48)	2.55024	4.731e-06	9.0 (0.48)	11.2 (0.43)	11.4 (0.47)	12.2 (0.57)	12.1 (0.65)	13.5 (1.20)	2.13734	0.228626	0.765854	0.00857	1.35438	1.87081e-26
	Sleeping Problems (0-16)	10.1 (0.35)	8.9 (0.34)	1.13441	0.0217105	10.4 (0.37)	8.8 (0.33)	1.60333	0.00180812	11.0 (0.44)	8.7 (0.30)	2.27765	4.3805e-05	10.8 (0.43)	8.9 (0.29)	1.96927	0.00020893	11.1 (0.65)	9.2 (0.26)	1.82514	0.0096654	11.2 (1.17)	9.4 (0.25)	1.77206	0.139242	10.0 (0.28)	7.7 (0.53)	2.33523	0.000159184	7.5 (0.52)	9.3 (0.47)	9.0 (0.52)	11.1 (0.63)	11.6 (0.71)	13.3 (1.31)	1.74623	0.265522	2.1013	0.485363	1.66626	0
	Headaches (0-16)	7.0 (0.27)	3.1 (0.26)	3.84472	0	5.8 (0.31)	4.3 (0.28)	1.58025	0.000201538	6.7 (0.36)	4.1 (0.25)	2.58691	1.9e-08	6.2 (0.36)	4.4 (0.24)	1.79163	4.3159e-05	6.7 (0.54)	4.7 (0.22)	2.02579	0.000570547	5.7 (0.97)	4.9 (0.21)	0.776239	0.436274	5.8 (0.22)	2.1 (0.42)	3.67983	0	1.9 (0.41)	4.8 (0.37)	4.6 (0.40)	7.4 (0.49)	8.1 (0.56)	8.4 (1.03)	2.82664	0.184737	2.85544	0.628866	0.289869	0
	Memory Problems (0-16)	6.8 (0.35)	6.0 (0.34)	0.803714	0.0986239	7.1 (0.36)	5.9 (0.33)	1.24705	0.0135809	7.6 (0.44)	5.9 (0.30)	1.67525	0.00237342	7.2 (0.43)	6.1 (0.29)	1.07737	0.0390154	7.4 (0.64)	6.3 (0.26)	1.12025	0.105955	6.3 (1.18)	6.4 (0.24)	0.114944	0.924038	6.8 (0.28)	5.3 (0.52)	1.52916	0.011795	5.2 (0.52)	6.3 (0.47)	6.1 (0.51)	7.6 (0.62)	7.9 (0.71)	7.4 (1.32)	1.15476	0.17254	1.45536	0.348121	0.544006	2.9e-08
	Concentration (0-16)	7.8 (0.34)	7.3 (0.33)	0.530163	0.262748	8.1 (0.36)	7.1 (0.32)	1.05156	0.0324517	8.8 (0.42)	6.9 (0.29)	1.92974	0.00029557	8.5 (0.41)	7.1 (0.28)	1.44817	0.00425636	8.9 (0.62)	7.3 (0.25)	1.61476	0.0163586	7.1 (1.15)	7.6 (0.24)	0.487875	0.677097	7.8 (0.27)	6.5 (0.51)	1.30838	0.0265243	6.4 (0.51)	7.1 (0.45)	7.4 (0.50)	8.7 (0.61)	8.8 (0.69)	9.7 (1.28)	0.716977	0.259441	1.29905	0.0943091	0.89201	0
	Stomach or Abdominal Pain (0-16)	3.5 (0.26)	2.4 (0.25)	1.07854	0.00319128	3.7 (0.27)	2.3 (0.25)	1.42823	0.000170251	4.6 (0.32)	2.1 (0.22)	2.46229	2e-09	5.0 (0.31)	2.0 (0.21)	2.99105	0	4.1 (0.48)	2.7 (0.19)	1.39195	0.0078961	4.5 (0.90)	2.9 (0.18)	1.62362	0.0793483	3.5 (0.21)	1.2 (0.39)	2.29425	4.63e-07	1.0 (0.37)	1.8 (0.33)	3.7 (0.37)	4.5 (0.45)	5.6 (0.51)	4.5 (0.97)	0.767317	1.88521	0.89386	1.06089	1.11111	4.291e-06
	Sore Throat (0-16)	2.6 (0.20)	1.4 (0.19)	1.13257	5.621e-05	2.1 (0.21)	1.9 (0.19)	0.16615	0.57285	2.8 (0.26)	1.6 (0.17)	1.19703	0.000197123	2.9 (0.25)	1.6 (0.17)	1.33215	1.0537e-05	2.5 (0.38)	1.9 (0.15)	0.568632	0.161655	2.8 (0.67)	1.9 (0.14)	0.871472	0.203514	2.3 (0.16)	0.9 (0.30)	1.41021	5.7932e-05	0.8 (0.30)	1.9 (0.27)	2.1 (0.30)	2.7 (0.36)	3.0 (0.41)	3.5 (0.76)	1.02501	0.258728	0.569733	0.267455	0.522459	5.303e-06
	Tender Lymph Nodes and Swollen Glands (0-16)	4.3 (0.27)	2.9 (0.26)	1.40344	0.000257564	4.3 (0.29)	3.0 (0.26)	1.26482	0.00165337	4.6 (0.34)	3.1 (0.24)	1.53922	0.000395304	4.6 (0.34)	3.1 (0.23)	1.43353	0.000533384	5.0 (0.52)	3.4 (0.20)	1.64055	0.00320747	3.0 (0.92)	3.6 (0.19)	0.614881	0.511968	4.0 (0.22)	2.1 (0.41)	1.94601	5.2129e-05	2.0 (0.41)	3.0 (0.36)	4.2 (0.41)	5.0 (0.48)	4.2 (0.55)	6.4 (1.03)	1.02525	1.18494	0.809434	0.768056	2.18399	1e-09
	Fever (0-16)	0.9 (0.12)	0.7 (0.12)	0.106667	0.521831	0.9 (0.12)	0.7 (0.12)	0.162566	0.349596	1.3 (0.14)	0.5 (0.10)	0.73152	6.3489e-05	0.9 (0.14)	0.8 (0.10)	0.143064	0.418403	1.0 (0.22)	0.8 (0.09)	0.196008	0.403695	0.3 (0.38)	0.8 (0.08)	0.514321	0.1902	0.9 (0.09)	0.3 (0.19)	0.644291	0.00269139	0.3 (0.19)	1.0 (0.16)	0.8 (0.17)	0.8 (0.21)	1.2 (0.24)	0.9 (0.44)	0.683589	0.154164	0.030518	0.381666	0.343457	0.0458866
	Chills (0-16)	2.3 (0.20)	1.6 (0.20)	0.655471	0.0236241	2.2 (0.21)	1.8 (0.20)	0.416378	0.167867	2.7 (0.25)	1.6 (0.18)	1.15868	0.000286078	2.1 (0.25)	1.9 (0.18)	0.269126	0.381814	1.9 (0.38)	2.0 (0.15)	0.0730838	0.858037	2.7 (0.67)	1.9 (0.15)	0.788282	0.248612	2.2 (0.16)	1.1 (0.33)	1.06699	0.00450156	1.1 (0.33)	1.8 (0.28)	2.2 (0.30)	2.6 (0.36)	2.3 (0.41)	2.6 (0.78)	0.735274	0.396847	0.383908	0.338787	0.391914	0.000781731
	Nausea (0-16)	2.3 (0.21)	1.7 (0.20)	0.624233	0.0344336	2.5 (0.22)	1.6 (0.20)	0.828914	0.00694853	2.9 (0.27)	1.6 (0.18)	1.37913	3.608e-05	2.7 (0.26)	1.7 (0.18)	1.04454	0.000944846	3.6 (0.39)	1.8 (0.15)	1.83097	1.448e-05	2.3 (0.73)	2.0 (0.15)	0.334469	0.654267	2.3 (0.17)	1.1 (0.32)	1.18787	0.00128032	1.0 (0.31)	1.8 (0.28)	1.7 (0.31)	2.9 (0.37)	3.3 (0.42)	4.5 (0.83)	0.764105	0.036796	1.17266	0.425623	1.15338	1.1e-07
	Sinus or Nasal Problems (0-16)	5.1 (0.31)	3.7 (0.29)	1.42057	0.000945704	4.9 (0.32)	4.0 (0.29)	0.941239	0.0357126	5.7 (0.38)	3.7 (0.26)	2.03441	2.4641e-05	5.4 (0.38)	3.9 (0.26)	1.44651	0.00179086	5.2 (0.57)	4.2 (0.23)	0.962037	0.120356	5.7 (1.04)	4.3 (0.22)	1.35107	0.204769	4.8 (0.24)	2.8 (0.45)	2.00191	0.000161381	2.7 (0.45)	4.2 (0.41)	4.4 (0.45)	5.7 (0.55)	5.6 (0.62)	6.5 (1.15)	1.47361	0.212838	1.28766	0.0935046	0.847539	2.6e-08
	Shortness of Breath (0-16)	3.5 (0.24)	2.2 (0.24)	1.3097	0.000137972	3.2 (0.26)	2.5 (0.23)	0.737152	0.0408433	3.5 (0.31)	2.5 (0.21)	0.963096	0.0138356	3.9 (0.30)	2.3 (0.20)	1.59829	1.5454e-05	3.9 (0.46)	2.6 (0.18)	1.22433	0.0135311	4.1 (0.83)	2.8 (0.17)	1.39046	0.103381	3.2 (0.20)	1.7 (0.37)	1.49692	0.000489683	1.6 (0.37)	2.5 (0.33)	2.8 (0.36)	4.1 (0.44)	4.2 (0.50)	4.2 (0.92)	0.896262	0.296699	1.3115	0.180442	0.019233	5.51e-06
	Sensitivity to Light (0-16)	5.5 (0.32)	4.3 (0.31)	1.23853	0.00544221	6.0 (0.33)	3.9 (0.30)	2.05453	8.571e-06	6.2 (0.40)	4.2 (0.27)	1.94881	0.000114494	5.5 (0.39)	4.6 (0.27)	0.886352	0.0646593	5.7 (0.59)	4.7 (0.24)	0.987736	0.121395	6.7 (1.05)	4.8 (0.22)	1.90268	0.0783161	5.4 (0.25)	3.0 (0.48)	2.43298	1.2052e-05	2.9 (0.47)	4.5 (0.42)	5.5 (0.47)	6.3 (0.56)	5.7 (0.65)	8.3 (1.19)	1.57209	0.99917	0.841286	0.583162	2.57339	0
	Depression (0-16)	2.6 (0.25)	2.5 (0.24)	0.0994129	0.778632	2.9 (0.26)	2.2 (0.24)	0.634802	0.0837647	3.5 (0.32)	2.0 (0.22)	1.51688	0.000144924	2.9 (0.31)	2.3 (0.21)	0.622126	0.100367	3.1 (0.47)	2.4 (0.19)	0.722295	0.152279	2.7 (0.85)	2.5 (0.18)	0.168074	0.84731	2.7 (0.20)	1.8 (0.38)	0.967914	0.0286708	1.7 (0.38)	2.5 (0.34)	2.3 (0.37)	3.2 (0.45)	2.9 (0.52)	5.0 (0.98)	0.831448	0.274813	0.923132	0.280935	2.06556	5.36e-07
MFI-20	General Fatigue (4-20)	18.5 (0.14)	17.8 (0.14)	0.749198	0.000188517	18.6 (0.15)	17.7 (0.14)	0.894431	1.8144e-05	18.6 (0.18)	17.9 (0.12)	0.672929	0.00309311	18.5 (0.18)	18.0 (0.12)	0.527058	0.0144254	18.8 (0.26)	18.0 (0.11)	0.78305	0.00625142	18.0 (0.48)	18.2 (0.10)	0.15284	0.756272	18.5 (0.11)	16.9 (0.21)	1.64556	0	16.9 (0.21)	18.3 (0.19)	18.5 (0.21)	18.9 (0.25)	18.3 (0.29)	19.3 (0.52)	1.40523	0.275677	0.403925	0.609715	0.947392	2.68944e-154
	Physical Fatigue (4-20)	17.8 (0.18)	16.9 (0.17)	0.900863	0.000410729	17.9 (0.19)	16.9 (0.17)	1.03597	9.6029e-05	17.9 (0.23)	17.1 (0.16)	0.787502	0.00649633	17.6 (0.22)	17.2 (0.15)	0.459517	0.0930807	18.1 (0.34)	17.2 (0.14)	0.92209	0.0111722	18.0 (0.61)	17.3 (0.13)	0.679792	0.276281	17.7 (0.14)	16.1 (0.27)	1.56051	9.01e-07	16.1 (0.27)	17.3 (0.25)	17.6 (0.27)	18.1 (0.32)	18.1 (0.37)	18.5 (0.67)	1.22792	0.237697	0.584668	0.0697953	0.452166	2.50474e-107
	Reduced Activity (4-20)	16.5 (0.22)	15.8 (0.22)	0.743162	0.0181637	16.9 (0.23)	15.5 (0.21)	1.37442	2.4908e-05	16.9 (0.28)	15.7 (0.19)	1.16468	0.00104177	16.4 (0.28)	16.0 (0.19)	0.453348	0.178289	16.7 (0.42)	16.0 (0.17)	0.685219	0.126998	16.9 (0.76)	16.1 (0.16)	0.780013	0.317466	16.5 (0.18)	15.0 (0.34)	1.48241	0.00017571	14.9 (0.34)	15.8 (0.30)	16.6 (0.33)	16.9 (0.39)	17.0 (0.46)	17.4 (0.83)	0.843525	0.839168	0.289256	0.138959	0.380615	4.64147e-73
	Reduced Motivation (4-20)	12.2 (0.26)	11.9 (0.25)	0.267403	0.456736	12.5 (0.27)	11.7 (0.24)	0.844844	0.0237441	13.2 (0.32)	11.5 (0.22)	1.68472	3.0933e-05	12.4 (0.32)	11.9 (0.21)	0.513709	0.181783	12.5 (0.48)	12.0 (0.19)	0.551601	0.282244	13.5 (0.86)	12.0 (0.18)	1.48202	0.0941521	12.5 (0.20)	10.8 (0.39)	1.66663	0.000216396	10.8 (0.39)	12.3 (0.34)	12.3 (0.38)	12.6 (0.45)	12.1 (0.53)	15.5 (0.96)	1.57415	0.0739048	0.346773	0.480452	3.37389	2.59965e-48
	Mental Fatigue (4-20)	15.0 (0.24)	14.3 (0.23)	0.738895	0.0298333	15.4 (0.25)	14.0 (0.23)	1.42976	4.7027e-05	15.7 (0.30)	14.1 (0.21)	1.52393	6.7136e-05	15.3 (0.30)	14.4 (0.20)	0.898115	0.0134264	15.9 (0.44)	14.4 (0.18)	1.5169	0.00158047	15.2 (0.81)	14.6 (0.17)	0.537503	0.515294	15.1 (0.19)	13.2 (0.36)	1.85004	1.1967e-05	13.2 (0.36)	14.3 (0.32)	15.1 (0.36)	15.9 (0.42)	15.4 (0.50)	16.6 (0.88)	1.14897	0.772464	0.79537	0.44025	1.16157	2.1743e-61
BPI	Severity of Pain (0-10)	4.7 (0.15)	3.8 (0.15)	0.868958	5.1791e-05	5.2 (0.15)	3.4 (0.14)	1.79295	0	6.0 (0.16)	3.3 (0.12)	2.63825	0	4.9 (0.18)	3.9 (0.13)	1.00864	9.054e-06	4.9 (0.28)	4.2 (0.11)	0.773058	0.0104461	4.5 (0.50)	4.3 (0.11)	0.183834	0.721455	4.8 (0.11)	2.1 (0.23)	2.62479	0	2.1 (0.22)	3.9 (0.18)	4.6 (0.20)	5.6 (0.24)	5.7 (0.27)	6.0 (0.49)	1.88139	0.618165	1.00262	0.139963	0.321601	5.00517e-31
	Interference of Pain (0-10)	5.4 (0.18)	4.3 (0.18)	1.06205	3.4435e-05	5.9 (0.18)	3.8 (0.17)	2.09757	0	7.1 (0.18)	3.5 (0.14)	3.60953	0	5.6 (0.22)	4.5 (0.16)	1.1097	3.8738e-05	5.7 (0.33)	4.7 (0.14)	0.977021	0.00663666	5.1 (0.61)	4.8 (0.13)	0.268044	0.66875	5.5 (0.13)	2.2 (0.27)	3.20671	0	2.1 (0.26)	4.4 (0.22)	5.2 (0.24)	6.3 (0.28)	6.7 (0.32)	7.0 (0.57)	2.2697	0.752703	1.17751	0.370243	0.234466	4.54303e-30
CDC HR QoL	Physical unhealthy days (0-30)	24.2 (0.65)	21.7 (0.64)	2.47777	0.00728902	23.5 (0.69)	22.4 (0.63)	1.07579	0.260318	24.8 (0.84)	22.0 (0.56)	2.82185	0.00700749	24.4 (0.83)	22.3 (0.55)	2.08609	0.0381157	24.3 (1.28)	22.7 (0.49)	1.63996	0.231895	26.3 (2.26)	22.8 (0.46)	3.53057	0.126612	23.5 (0.52)	20.9 (1.00)	2.56521	0.0257309	20.7 (0.99)	22.6 (0.87)	21.7 (1.00)	25.8 (1.12)	24.9 (1.38)	27.6 (2.93)	1.87024	0.865924	4.10883	0.98943	2.71698	0
	Mental unhealthy days (0-30)	9.4 (0.69)	9.0 (0.67)	0.464328	0.631428	9.6 (0.73)	8.8 (0.65)	0.764967	0.444091	11.7 (0.87)	8.0 (0.59)	3.7404	0.000629297	9.7 (0.86)	9.0 (0.57)	0.752007	0.472504	11.4 (1.32)	8.9 (0.51)	2.55188	0.0725489	10.3 (2.42)	9.1 (0.48)	1.13836	0.645014	9.7 (0.55)	7.4 (1.05)	2.26772	0.0600888	7.3 (1.05)	9.4 (0.91)	9.1 (1.04)	9.5 (1.19)	10.7 (1.46)	16.7 (3.16)	2.06544	0.327227	0.393957	1.1931	6.00722	2.08e-07
SE=Standard error;
cMHA= Chronic Migraine/Headache; FM= Fibromyalgia; cLBP= Chronic Low Back Pain; IBS= Irritable Bowel Syndrome; TMD= Temporomandibular Disorder; IC/IB= Interstitial Cystitis/Irritable Bladder; COPCs= Chronic Overlapping Pain Conditions

## Sheet: TableS5_SF36(0-100)_Baseline
SF-36 Subscales (0-100)	Mean	Std Dev	Std Error	Minimum	Lower Quartile	Median	Upper Quartile	Maximum
ME/CFS (n=595)
Physical Functioning	38.7651	24.3032	1.01	0	20	35	55	100
Role Physical	6.13208	20.5154	0.849661	0	0	0	0	100
Bodily Pain	37.7191	24.2759	0.998576	0	22	32	51	100
Vitality	17.474	17.3981	0.724922	0	5	15	25	100
General Health	26.6127	17.7146	0.734925	0	15	22	35	92
Role Emotional	68.9497	43.465	1.7986	0	16.665	100	100	100
Social Functioning	25.6197	23.8025	0.98411	0	0	25	37.5	100
Mental Health	65.1399	21.8823	0.909399	0	48	68	84	100
HC (n=328)
Physical Functioning	92.4183	14.7282	0.841954	15	90	100	100	100
Role Physical	89.557	27.5616	1.55046	0	100	100	100	100
Bodily Pain	86.116	17.757	0.9942	22	74	100	100	100
Vitality	72.7316	20.3487	1.15018	10	60	80	85	100
General Health	79.7994	16.2691	0.918121	25	72	82	92	100
Role Emotional	90.6283	26.772	1.51324	0	100	100	100	100
Social Functioning	89.3987	17.6314	0.991846	12.5	87.5	100	100	100
Mental Health	81.7161	16.946	0.962471	20	72	88	92	100
ME/CFS=Myalgic encephalomyelitis/chronic fatigue syndrome; HC= Healthy Control
